# Supplementary material for: A Cyclic-di-AMP Adjuvanted CPAF Protein Vaccine Is Immunogenic in Swine, but It Fails to Reduce Genital Chlamydia trachomatis Burden
Source: Vaccines (Basel). 2025 Apr 27;13(5):468. doi: 10.3390/vaccines13050468 (PMC12115861; doi:10.3390/vaccines13050468)
Supplement: Supplementary file 1 [file vaccines-13-00468-s001.zip]

Archive with 1 entries (1 files):
- vaccines-3592307-supplementary.pdf
